# Supplementary material for: The Necessity of POMC and MC3R Analysis in the First-Level Diagnosis of Monogenic Obesity: The Experience of Two Italian Centers
Source: Genes (Basel). 2026 Mar 31;17(4):405. doi: 10.3390/genes17040405 (PMC13116659; doi:10.3390/genes17040405)
Supplement: Supplementary file 1 [file genes-17-00405-s001.zip]

Archive with 1 entries (1 files):
- genes-4195745-supplementary.pdf
